# Supplementary material for: Zebrafish Model as a Screen to Prevent Cyst Inflation in Autosomal Dominant Polycystic Kidney Disease
Source: Int J Mol Sci. 2021 Aug 20;22(16):9013. doi: 10.3390/ijms22169013 (PMC8396643; doi:10.3390/ijms22169013)
Supplement: Supplementary file 1 [file ijms-22-09013-s001.zip]

Archive with 1 entries (1 files):
- ijms-1286974-supplementary.pdf
